# Supplementary material for: A Competitive Advantage of Middle-Sized Diatoms From Increasing Seawater CO2
Source: Front Microbiol. 2022 May 18;13:838629. doi: 10.3389/fmicb.2022.838629 (PMC9158336; doi:10.3389/fmicb.2022.838629)
Supplement: Supplementary file 3 [file Data_Sheet_2.xlsx]

## Sheet: Table S1
Table S2. Data collection of CO2-enrichment experiments. There were 85 pairs of growth rate data from published CO2-enrichment experiments culturing diatoms, among which 5 pairs of data were removed. Due to different magnitudes of CO2 enrichment, we linearly adjusted the originally reported GRR (GRR_orig) cultured under the CO2_high and CO2_low to GRR_adj (see texts). The cell diameters (μm) of t…
Reference	Organism	Cell Diameter (μm)	CO2_low	CO2_high	CO2_units	CO2aq_low (μM)	CO2aq_high (μM)	Growth_rate_low (d-1)	Growth_rate_high (d-1)	GRR_orig	GRR_adj	Temperature (℃)	Light (µmol m-2 s-1)	Notes
Bartual, A., J. A. Gálvez, and F. Ojeda. 2008. Phenotypic response of the diatom Phaeodactylum tricornutum Bohlin to experimental changes in the inorganic carbon system. Botanica Marina 51. doi:10.1515/bot.2008.047.	Phaeodactylum tricornutum	1.8	8.2	7.9	pH	13.8	24.8	0.97	0.91	0.938144	0.922399	17.5	30
Bartual, A., J. A. Gálvez, and F. Ojeda. 2008. Phenotypic response of the diatom Phaeodactylum tricornutum Bohlin to experimental changes in the inorganic carbon system. Botanica Marina 51. doi:10.1515/bot.2008.047.	Phaeodactylum tricornutum	2.5	8.2	7.9	pH	13.8	24.8	1.29	1.37	1.06202	1.0778	17.5	150
Burkhardt, S., U. Riebesell, and I. Zondervan. 1999. Effects of growth rate, CO2 concentration, and cell size on the stable carbon isotope fractionation in marine phytoplankton. Geochim. Cosmochim. Acta 63: 3729-3741. doi:10.1016/S0016-7037(99)00217-3	Phaeodactylum tricornutum	3	1e-05	3e-05	M	10	30	1.35	1.4	1.03704	1.01852	15	150
Reinfelder, J. R. 2012. Carbon dioxide regulation of nitrogen and phosphorus in four species of marine phytoplankton. Marine Ecology Progress Series 466: 57-67. doi:10.3354/meps09905.	Phaeodactylum tricornutum	3	380	770	ppm	13	26.3	1.3	1.3	1	1	18	200
Spielmeyer, A., and G. Pohnert. 2012. Influence of temperature and elevated carbon dioxide on the production of dimethylsulfoniopropionate and glycine betaine by marine phytoplankton. Mar Environ Res 73: 62-69. doi:10.1016/j.marenvres.2011.11.002.	Phaeodactylum tricornutum	3	380	790	ppm	14.4	30	0.83	0.81	0.975904	0.977757	14.5	70
Spielmeyer, A., and G. Pohnert. 2012. Influence of temperature and elevated carbon dioxide on the production of dimethylsulfoniopropionate and glycine betaine by marine phytoplankton. Mar Environ Res 73: 62-69. doi:10.1016/j.marenvres.2011.11.002.	Phaeodactylum tricornutum	3	380	790	ppm	12.1	25.2	0.97	1.03	1.06186	1.05713	20.5	70
Sun, J., D. A. Hutchins, Y. Feng, E. L. Seubert, D. A. Caron, and F.-X. Fu. 2011. Effects of changingpCO2and phosphate availability on domoic acid production and physiology of the marine harmful bloom diatomPseudo-nitzschia multiseries. Limnol Oceanogr 56: 829-840. doi:10.4319/lo.2011.56.3.0829.	Pseudonitzschia multiseries	3.8	430	730	ppm	12.8	23.9	0.6	0.7	1.16667	1.19219	17	120
Sun, J., D. A. Hutchins, Y. Feng, E. L. Seubert, D. A. Caron, and F.-X. Fu. 2011. Effects of changingpCO2and phosphate availability on domoic acid production and physiology of the marine harmful bloom diatomPseudo-nitzschia multiseries. Limnol Oceanogr 56: 829-840. doi:10.4319/lo.2011.56.3.0829.	Pseudonitzschia multiseries	3.8	430	730	ppm	13.9	24.5	0.35	0.45	1.28571	1.37466	17	120	P-limited
Trimborn, S. and others 2008. Inorganic carbon acquisition in potentially toxic and non-toxic diatoms: the effect of pH-induced changes in seawater carbonate chemistry. Physiol Plant 133: 92-105. doi:10.1111/j.1399-3054.2007.01038.x.	Pseudonitzschia multiseries	3.8	380	750	ppm	9.2	31	0.95	0.95	1	1	15	200
Wu, Y., D. A. Campbell, A. J. Irwin, D. J. Suggett, and Z. V. Finkel. 2014. Ocean acidification enhances the growth rate of larger diatoms. Limnol Oceanogr 59: 1027-1034. doi:10.4319/lo.2014.59.3.1027.	Thalassiosira pseudonana	3.9	380	750	ppm	12.2	24.1	1.34335	1.34335	1	1	20	350
Burkhardt, S., U. Riebesell, and I. Zondervan. 1999. Effects of growth rate, CO2 concentration, and cell size on the stable carbon isotope fractionation in marine phytoplankton. Geochim. Cosmochim. Acta 63: 3729-3741. doi:10.1016/S0016-7037(99)00217-3.	Asterionella glacialis	4	1e-05	3e-05	M	10	30	1.8	1.8	1	1	15	150
Gallo, F., K. G. Schulz, E. B. Azevedo, J. Madruga, and J. Barcelos e Ramos. 2018. Responses of the diatom Asterionellopsis glacialis to increasing sea water CO2 concentrations and turbulence. Marine Ecology Progress Series 589: 33-44. doi:10.3354/meps12450.	Asterionella glacialis	4	420	780	ppm	13.6	25.2	1.4	1.77	1.26429	1.30985	20	170
Gallo, F., K. G. Schulz, E. B. Azevedo, J. Madruga, and J. Barcelos e Ramos. 2018. Responses of the diatom Asterionellopsis glacialis to increasing sea water CO2 concentrations and turbulence. Marine Ecology Progress Series 589: 33-44. doi:10.3354/meps12450.	Asterionella glacialis	4	420	780	ppm	13.6	25.2	1.9	1.52	0.8	0.765517	20	170
Wu, X., G. Gao, M. Giordano, and K. Gao. 2012. Growth and photosynthesis of a diatom grown under elevated CO2 in the presence of solar UV radiation. Fundamental and Applied Limnology / Archiv für Hydrobiologie 180: 279-290. doi:10.1127/1863-9135/2012/0299.	Cylindrotheca closterium f minutissima	4	390	800	ppm	12.6	25.8	0.7	0.7	1	1	20	100
Wu, X., G. Gao, M. Giordano, and K. Gao. 2012. Growth and photosynthesis of a diatom grown under elevated CO2 in the presence of solar UV radiation. Fundamental and Applied Limnology / Archiv für Hydrobiologie 180: 279-290. doi:10.1127/1863-9135/2012/0299.	Cylindrotheca closterium f minutissima	4	390	800	ppm	12.6	25.8	0.7	0.7	1	1	20	100
Tatters, A. O. and others 2013. Short- and long-term conditioning of a temperate marine diatom community to acidification and warming. Philos Trans R Soc Lond B Biol Sci 368: 20120437. doi:10.1098/rstb.2012.0437.	Pseudonitzschia delicatissima	4	380	750	ppm	14.6	28.9	0.33	0.32	0.969697	0.969061	14	140
Tatters, A. O. and others 2013. Short- and long-term conditioning of a temperate marine diatom community to acidification and warming. Philos Trans R Soc Lond B Biol Sci 368: 20120437. doi:10.1098/rstb.2012.0437.	Pseudonitzschia delicatissima	4	380	750	ppm	14.6	28.9	0.34	0.34	1	1	14	140
Tatters, A. O. and others 2013. Short- and long-term conditioning of a temperate marine diatom community to acidification and warming. Philos Trans R Soc Lond B Biol Sci 368: 20120437. doi:10.1098/rstb.2012.0437.	Pseudonitzschia delicatissima	4	380	750	ppm	12.6	24.9	0.4	0.43	1.075	1.07683	19	140
Tatters, A. O. and others 2013. Short- and long-term conditioning of a temperate marine diatom community to acidification and warming. Philos Trans R Soc Lond B Biol Sci 368: 20120437. doi:10.1098/rstb.2012.0437.	Pseudonitzschia delicatissima	4	380	750	ppm	12.6	24.9	0.43	0.38	0.883721	0.880885	19	140
Trimborn, S. and others 2008. Inorganic carbon acquisition in potentially toxic and non-toxic diatoms: the effect of pH-induced changes in seawater carbonate chemistry. Physiol Plant 133: 92-105. doi:10.1111/j.1399-3054.2007.01038.x.	Stellarima stellaris	4	380	750	ppm	9.2	31	0.7	0.7	1	1	15	200
Crawfurd, K. J., J. A. Raven, G. L. Wheeler, E. J. Baxter, and I. Joint. 2011. The response of Thalassiosira pseudonana to long-term exposure to increased CO2 and decreased pH. PLoS One 6: e26695. doi:10.1371/journal.pone.0026695.	Thalassiosira pseudonana	4	380	760	ppm	14.6	29.2	0.752039	0.972955	1.29376	1.29376	14	60
Crawfurd, K. J., J. A. Raven, G. L. Wheeler, E. J. Baxter, and I. Joint. 2011. The response of Thalassiosira pseudonana to long-term exposure to increased CO2 and decreased pH. PLoS One 6: e26695. doi:10.1371/journal.pone.0026695.	Thalassiosira pseudonana	4	380	760	ppm	14.6	29.2	0.51481	0.660878	1.28373	1.28373	14	60
Li, W., K. Gao, and J. Beardall. 2012. Interactive effects of ocean acidification and nitrogen-limitation on the diatom Phaeodactylum tricornutum. PLoS One 7: e51590. doi:10.1371/journal.pone.0051590.	Phaeodactylum tricornutum	4.22	390	1000	ppm	12.6	32.3	0.8	0.8	1	1	20	70	N-limited
Trimborn, S., S. Thoms, T. Brenneis, J. P. Heiden, S. Beszteri, and K. Bischof. 2017. Two Southern Ocean diatoms are more sensitive to ocean acidification and changes in irradiance than the prymnesiophyte Phaeocystis antarctica. Physiol Plant 160: 155-170. doi:10.1111/ppl.12539.	Chaetoceros debilis	4.6	390	800	ppm	20	47	0.86	0.73	0.848837	0.888028	2	200
Trimborn, S., S. Thoms, T. Brenneis, J. P. Heiden, S. Beszteri, and K. Bischof. 2017. Two Southern Ocean diatoms are more sensitive to ocean acidification and changes in irradiance than the prymnesiophyte Phaeocystis antarctica. Physiol Plant 160: 155-170. doi:10.1111/ppl.12539.	Chaetoceros debilis	4.6	390	800	ppm	20	47	0.41	0.33	0.804878	0.855465	2	20
Ur Rahman Shaik, A., H. Biswas, and S. Pal. 2017. Increased CO2 availability promotes growth of a tropical coastal diatom assemblage (Goa coast, Arabian Sea, India). Diatom Research 32: 325-339. doi:10.1080/0269249x.2017.1379443.	Chaetoceros sp.	4.6	330	1000	uatm	8.5	25.7	1.55	1.66	1.07097	1.03507	29	500 (noon light, 12h dirunal cycle)
Ur Rahman Shaik, A., H. Biswas, and S. Pal. 2017. Increased CO2 availability promotes growth of a tropical coastal diatom assemblage (Goa coast, Arabian Sea, India). Diatom Research 32: 325-339. doi:10.1080/0269249x.2017.1379443.	Chaetoceros sp.	4.6	400	1000	uatm	10.3	25.7	1.56	1.62	1.03846	1.02572	29	500 (noon light, 12h dirunal cycle)
Tatters, A. O. and others 2013. Short- and long-term conditioning of a temperate marine diatom community to acidification and warming. Philos Trans R Soc Lond B Biol Sci 368: 20120437. doi:10.1098/rstb.2012.0437.	Chaetoceros criophilus	4.6	380	750	ppm	14.6	28.9	0.37	0.43	1.16216	1.16556	14	140
Tatters, A. O. and others 2013. Short- and long-term conditioning of a temperate marine diatom community to acidification and warming. Philos Trans R Soc Lond B Biol Sci 368: 20120437. doi:10.1098/rstb.2012.0437.	Chaetoceros criophilus	4.6	380	750	ppm	14.6	28.9	0.39	0.37	0.948718	0.947642	14	140
Tatters, A. O. and others 2013. Short- and long-term conditioning of a temperate marine diatom community to acidification and warming. Philos Trans R Soc Lond B Biol Sci 368: 20120437. doi:10.1098/rstb.2012.0437.	Chaetoceros criophilus	4.6	380	750	ppm	12.6	24.9	0.45	0.46	1.02222	1.02276	19	140
Tatters, A. O. and others 2013. Short- and long-term conditioning of a temperate marine diatom community to acidification and warming. Philos Trans R Soc Lond B Biol Sci 368: 20120437. doi:10.1098/rstb.2012.0437.	Chaetoceros criophilus	4.6	380	750	ppm	12.6	24.9	0.45	0.43	0.955556	0.954472	19	140
Ihnken, S., S. Roberts, and J. Beardall. 2011. Differential responses of growth and photosynthesis in the marine diatom Chaetoceros muelleri to CO2 and light availability. Phycologia 50: 182-193. doi:10.2216/10-11.1.	Chaetoceros muelleri	4.9	380	750	ppm	11	36	1.53	1.63	1.06536	1.02876	18	104
Li, W., K. Gao, and J. Beardall. 2012. Interactive effects of ocean acidification and nitrogen-limitation on the diatom Phaeodactylum tricornutum. PLoS One 7: e51590. doi:10.1371/journal.pone.0051590.	Phaeodactylum tricornutum	4.93	390	1000	ppm	12.6	32.3	1.15	1.3	1.13043	1.08343	20	70
Boelen, P., W. H. van de Poll, H. J. van der Strate, I. A. Neven, J. Beardall, and A. G. J. Buma. 2011. Neither elevated nor reduced CO2 affects the photophysiological performance of the marine Antarctic diatom Chaetoceros brevis. Journal of Experimental Marine Biology and Ecology 406: 38-45. doi:10.1016/j.jembe.2011.06.012.	Chaetoceros brevis	5	190	750	ppm	10.2	40.4	0.447	0.451	1.00895	1.00302	4	283
Boelen, P., W. H. van de Poll, H. J. van der Strate, I. A. Neven, J. Beardall, and A. G. J. Buma. 2011. Neither elevated nor reduced CO2 affects the photophysiological performance of the marine Antarctic diatom Chaetoceros brevis. Journal of Experimental Marine Biology and Ecology 406: 38-45. doi:10.1016/j.jembe.2011.06.012.	Chaetoceros brevis	5	190	750	ppm	10.2	40.4	0.2	0.216	1.08	1.02702	4	7
Tatters, A. O. and others 2013. Short- and long-term conditioning of a temperate marine diatom community to acidification and warming. Philos Trans R Soc Lond B Biol Sci 368: 20120437. doi:10.1098/rstb.2012.0437.	Cylindrotheca fusiformis	5	380	750	ppm	14.6	28.9	0.35	0.32	0.914286	0.912488	14	140
Tatters, A. O. and others 2013. Short- and long-term conditioning of a temperate marine diatom community to acidification and warming. Philos Trans R Soc Lond B Biol Sci 368: 20120437. doi:10.1098/rstb.2012.0437.	Cylindrotheca fusiformis	5	380	750	ppm	14.6	28.9	0.35	0.35	1	1	14	140
Tatters, A. O. and others 2013. Short- and long-term conditioning of a temperate marine diatom community to acidification and warming. Philos Trans R Soc Lond B Biol Sci 368: 20120437. doi:10.1098/rstb.2012.0437.	Cylindrotheca fusiformis	5	380	750	ppm	12.6	24.9	0.37	0.35	0.945946	0.944628	19	140
Tatters, A. O. and others 2013. Short- and long-term conditioning of a temperate marine diatom community to acidification and warming. Philos Trans R Soc Lond B Biol Sci 368: 20120437. doi:10.1098/rstb.2012.0437.	Cylindrotheca fusiformis	5	380	750	ppm	12.6	24.9	0.33	0.33	1	1	19	140
Biswas, H., A. U. R. Shaik, D. Bandyopadhyay, and N. Chowdhury. 2017. CO2 induced growth response in a diatom dominated phytoplankton community from SW Bay of Bengal coastal water. Estuarine, Coastal and Shelf Science 198: 29-42. doi:10.1016/j.ecss.2017.07.022.	Thalassiosira decipiens	6	380	970	uatm	11.3	29	0.24	0.38	1.58333	1.37241	20	1100 (noon light, 12h dirunal cycle)
Biswas, H., A. U. R. Shaik, D. Bandyopadhyay, and N. Chowdhury. 2017. CO2 induced growth response in a diatom dominated phytoplankton community from SW Bay of Bengal coastal water. Estuarine, Coastal and Shelf Science 198: 29-42. doi:10.1016/j.ecss.2017.07.022.	Thalassiosira decipiens	6	290	900	uatm	8.6	26.8	0.33	0.42	1.27273	1.12887	20	1500 (noon light, 11h dirunal cycle)
Biswas, H., A. U. R. Shaik, D. Bandyopadhyay, and N. Chowdhury. 2017. CO2 induced growth response in a diatom dominated phytoplankton community from SW Bay of Bengal coastal water. Estuarine, Coastal and Shelf Science 198: 29-42. doi:10.1016/j.ecss.2017.07.022.	Thalassiosira decipiens	6	290	900	uatm	8.6	26.8	0.2	0.28	1.4	1.18901	20	500 (noon light, 11h dirunal cycle)
Reinfelder, J. R. 2012. Carbon dioxide regulation of nitrogen and phosphorus in four species of marine phytoplankton. Marine Ecology Progress Series 466: 57-67. doi:10.3354/meps09905.	Thalassiosira pseudonana	6	380	770	ppm	13	27	1.6	1.6	1	1	18	200
Sobrino, C., M. L. Ward, and P. J. Neale. 2008. Acclimation to elevated carbon dioxide and ultraviolet radiation in the diatomThalassiosira pseudonana: Effects on growth, photosynthesis, and spectral sensitivity of photoinhibition. Limnol Oceanogr 53: 494-505. doi:10.4319/lo.2008.53.2.0494.	Thalassiosira pseudonana	6	380	1000	ppm	10	26.3	1.21	1.5	1.23967	1.14704	28	250
Spielmeyer, A., and G. Pohnert. 2012. Influence of temperature and elevated carbon dioxide on the production of dimethylsulfoniopropionate and glycine betaine by marine phytoplankton. Mar Environ Res 73: 62-69. doi:10.1016/j.marenvres.2011.11.002.	Thalassiosira pseudonana	6	380	790	ppm	14.4	30	1.19	1.17	0.983193	0.984486	14.5	70
Spielmeyer, A., and G. Pohnert. 2012. Influence of temperature and elevated carbon dioxide on the production of dimethylsulfoniopropionate and glycine betaine by marine phytoplankton. Mar Environ Res 73: 62-69. doi:10.1016/j.marenvres.2011.11.002.	Thalassiosira pseudonana	6	380	790	ppm	12.1	25.2	1.36	1.43	1.05147	1.04754	20.5	70
Sobrino, C., M. L. Ward, and P. J. Neale. 2008. Acclimation to elevated carbon dioxide and ultraviolet radiation in the diatomThalassiosira pseudonana: Effects on growth, photosynthesis, and spectral sensitivity of photoinhibition. Limnol Oceanogr 53: 494-505. doi:10.4319/lo.2008.53.2.0494.	Thalassiosira pseudonana	7	380	1000	ppm	10	26.3	1.21	1.47	1.21488	1.13183	28	250
Ur Rahman Shaik, A., H. Biswas, and S. Pal. 2017. Increased CO2 availability promotes growth of a tropical coastal diatom assemblage (Goa coast, Arabian Sea, India). Diatom Research 32: 325-339. doi:10.1080/0269249x.2017.1379443.	Chaetoceros sp.	8	240	776	uatm	6.2	20	1.57	1.62	1.03185	1.01431	29	500 (noon light, 12h dirunal cycle)
Ur Rahman Shaik, A., H. Biswas, and S. Pal. 2017. Increased CO2 availability promotes growth of a tropical coastal diatom assemblage (Goa coast, Arabian Sea, India). Diatom Research 32: 325-339. doi:10.1080/0269249x.2017.1379443.	Chaetoceros sp.	8	240	776	uatm	6.2	20	1.58	1.78	1.12658	1.05687	29	500 (noon light, 12h dirunal cycle)
Tatters, A. O. and others 2013. Short- and long-term conditioning of a temperate marine diatom community to acidification and warming. Philos Trans R Soc Lond B Biol Sci 368: 20120437. doi:10.1098/rstb.2012.0437.	Navicula sp.	8	380	750	ppm	14.6	28.9	0.39	0.36	0.923077	0.921463	14	140
Tatters, A. O. and others 2013. Short- and long-term conditioning of a temperate marine diatom community to acidification and warming. Philos Trans R Soc Lond B Biol Sci 368: 20120437. doi:10.1098/rstb.2012.0437.	Navicula sp.	8	380	750	ppm	14.6	28.9	0.36	0.36	1	1	14	140
Tatters, A. O. and others 2013. Short- and long-term conditioning of a temperate marine diatom community to acidification and warming. Philos Trans R Soc Lond B Biol Sci 368: 20120437. doi:10.1098/rstb.2012.0437.	Navicula sp.	8	380	750	ppm	12.6	24.9	0.39	0.42	1.07692	1.0788	19	140
Tatters, A. O. and others 2013. Short- and long-term conditioning of a temperate marine diatom community to acidification and warming. Philos Trans R Soc Lond B Biol Sci 368: 20120437. doi:10.1098/rstb.2012.0437.	Navicula sp.	8	380	750	ppm	12.6	24.9	0.37	0.4	1.08108	1.08306	19	140
Gervais, F., and U. Riebesell. 2001. Effect of phosphorus limitation on elemental composition and stable carbon isotope fractionation in a marine diatom growing under different CO2 concentrations. Limnol Oceanogr 46: 497-504. doi:10.4319/lo.2001.46.3.0497.	Skeletonema costatum	8	4.5	20.5	µM	4.5	20.5	1.4	1.5	1.07143	1.02009	15	150
Tatters, A. O., F. X. Fu, and D. A. Hutchins. 2012. High CO2 and silicate limitation synergistically increase the toxicity of Pseudo-nitzschia fraudulenta. PLoS One 7: e32116. doi:10.1371/journal.pone.0032116.	Pseudonitzschia fraudulenta	9	380	750	ppm	13	27.7	0.125	0.15	1.17687	1.15642	16	90	Si-limited
Trimborn, S., S. Thoms, T. Brenneis, J. P. Heiden, S. Beszteri, and K. Bischof. 2017. Two Southern Ocean diatoms are more sensitive to ocean acidification and changes in irradiance than the prymnesiophyte Phaeocystis antarctica. Physiol Plant 160: 155-170. doi:10.1111/ppl.12539.	Fragilariopsis kerguelensis	10	390	800	ppm	20	47	0.2	0.19	0.95	0.962963	2	20
Trimborn, S. and others 2008. Inorganic carbon acquisition in potentially toxic and non-toxic diatoms: the effect of pH-induced changes in seawater carbonate chemistry. Physiol Plant 133: 92-105. doi:10.1111/j.1399-3054.2007.01038.x.	Nitzschia navis-varingica	10	380	750	ppm	9.2	31	0.59	0.59	1	1	15	200
Wu, Y., D. A. Campbell, A. J. Irwin, D. J. Suggett, and Z. V. Finkel. 2014. Ocean acidification enhances the growth rate of larger diatoms. Limnol Oceanogr 59: 1027-1034. doi:10.4319/lo.2014.59.3.1027.	Thalassiosira guillardii	10	380	750	ppm	12.2	24.1	1.1309	1.19373	1.05556	1.05696	20	350
Burkhardt, S., U. Riebesell, and I. Zondervan. 1999. Effects of growth rate, CO2 concentration, and cell size on the stable carbon isotope fractionation in marine phytoplankton. Geochim. Cosmochim. Acta 63: 3729-3741. doi:10.1016/S0016-7037(99)00217-3	Skeletonema costatum	12	10	30	µM	10	30	2	2.1	1.05	1.025	15	150
Chen, X. 2003. Effect of CO2 concentrations on the activity of photosynthetic CO2 fixation and extracelluar carbonic anhydrase in the marine diatom Skeletonema costatum. Chinese Science Bulletin 48. doi:10.1360/03wc0084.	Skeletonema costatum	13	380	1000	ppm	12	31	1.3	1.3	1	1	20	30
Chen, X. 2003. Effect of CO2 concentrations on the activity of photosynthetic CO2 fixation and extracelluar carbonic anhydrase in the marine diatom Skeletonema costatum. Chinese Science Bulletin 48. doi:10.1360/03wc0084.	Skeletonema costatum	13	380	1000	ppm	12	31	1.45	1.45	1	1	20	210
Chen, X., and K. Gao. 2004. Characterization of diurnal photosynthetic rhythms in the marine diatom Skeletonema costatum grown in synchronous culture under ambient and elevated CO2. Funct Plant Biol 31: 399-404. doi:10.1071/fp03240.	Skeletonema costatum 2042	13	350	1000	ppm	11.3	32.3	1.6	2.1	1.3125	1.16815	20	200
Tatters, A. O. and others 2013. Short- and long-term conditioning of a temperate marine diatom community to acidification and warming. Philos Trans R Soc Lond B Biol Sci 368: 20120437. doi:10.1098/rstb.2012.0437.	Thalssiosira sp.	15	380	750	ppm	14.6	28.9	0.37	0.33	0.891892	0.889624	14	140
Tatters, A. O. and others 2013. Short- and long-term conditioning of a temperate marine diatom community to acidification and warming. Philos Trans R Soc Lond B Biol Sci 368: 20120437. doi:10.1098/rstb.2012.0437.	Thalssiosira sp.	15	380	750	ppm	14.6	28.9	0.35	0.34	0.971429	0.970829	14	140
Tatters, A. O. and others 2013. Short- and long-term conditioning of a temperate marine diatom community to acidification and warming. Philos Trans R Soc Lond B Biol Sci 368: 20120437. doi:10.1098/rstb.2012.0437.	Thalssiosira sp.	15	380	750	ppm	12.6	24.9	0.4	0.42	1.05	1.05122	19	140
Tatters, A. O. and others 2013. Short- and long-term conditioning of a temperate marine diatom community to acidification and warming. Philos Trans R Soc Lond B Biol Sci 368: 20120437. doi:10.1098/rstb.2012.0437.	Thalssiosira sp.	15	380	750	ppm	12.6	24.9	0.38	0.36	0.947368	0.946085	19	140
Burkhardt, S., U. Riebesell, and I. Zondervan. 1999. Effects of growth rate, CO2 concentration, and cell size on the stable carbon isotope fractionation in marine phytoplankton. Geochim. Cosmochim. Acta 63: 3729-3741. doi:10.1016/S0016-7037(99)00217-3	Thalassiosira weissflogii	17.8	10	30	µM	10	30	1.5	1.5	1	1	15	150
Reinfelder, J. R. 2012. Carbon dioxide regulation of nitrogen and phosphorus in four species of marine phytoplankton. Marine Ecology Progress Series 466: 57-67. doi:10.3354/meps09905.	Thalassiosira weissflogii	19.8	380	770	ppm	13	26.3	0.9	0.9	1	1	18	200
Wu, Y., D. A. Campbell, A. J. Irwin, D. J. Suggett, and Z. V. Finkel. 2014. Ocean acidification enhances the growth rate of larger diatoms. Limnol Oceanogr 59: 1027-1034. doi:10.4319/lo.2014.59.3.1027.	Thalassiosira weissflogii	19.8	380	750	ppm	12.2	24.1	1.01435	1.07232	1.05714	1.05858	20	350
Hoogstraten_2012_J_Phycol	Proboscia alata	27.85	200	599	ppm	11.2	33.5	0.58	0.52	0.896552	0.948044	3	240
Burkhardt, S., U. Riebesell, and I. Zondervan. 1999. Effects of growth rate, CO2 concentration, and cell size on the stable carbon isotope fractionation in marine phytoplankton. Geochim. Cosmochim. Acta 63: 3729-3741. doi:10.1016/S0016-7037(99)00217-3	Thalassiosira punctigera	43	10	30	µM	10	30	0.9	0.85	0.944444	0.972222	15	150
Wu, Y., D. A. Campbell, A. J. Irwin, D. J. Suggett, and Z. V. Finkel. 2014. Ocean acidification enhances the growth rate of larger diatoms. Limnol Oceanogr 59: 1027-1034. doi:10.4319/lo.2014.59.3.1027.	Thalassiosira punctigera	47.1	380	750	ppm	12.2	24.1	0.980376	1.04722	1.06818	1.0699	20	350
Qu, P., F. Fu, and D. A. Hutchins. 2018. Responses of the large centric diatom Coscinodiscus sp. to interactions between warming, elevated CO2, and nitrate availability. Limnol Oceanogr 63: 1407-1424. doi:10.1002/lno.10781.	Coscinodiscus sp.	150	400	800	ppm	14.5	29	0.61	0.63	1.03279	1.03279	16	120
Qu, P., F. Fu, and D. A. Hutchins. 2018. Responses of the large centric diatom Coscinodiscus sp. to interactions between warming, elevated CO2, and nitrate availability. Limnol Oceanogr 63: 1407-1424. doi:10.1002/lno.10781.	Coscinodiscus sp.	150	400	800	ppm	13	26	0.88	0.92	1.04545	1.04545	20	120
Tatters, A. O. and others 2013. Short- and long-term conditioning of a temperate marine diatom community to acidification and warming. Philos Trans R Soc Lond B Biol Sci 368: 20120437. doi:10.1098/rstb.2012.0437.	Coscinodiscus sp.	150	380	750	ppm	14.6	28.9	0.36	0.4	1.11111	1.11344	14	140
Tatters, A. O. and others 2013. Short- and long-term conditioning of a temperate marine diatom community to acidification and warming. Philos Trans R Soc Lond B Biol Sci 368: 20120437. doi:10.1098/rstb.2012.0437.	Coscinodiscus sp.	150	380	750	ppm	14.6	28.9	0.43	0.36	0.837209	0.833794	14	140
Tatters, A. O. and others 2013. Short- and long-term conditioning of a temperate marine diatom community to acidification and warming. Philos Trans R Soc Lond B Biol Sci 368: 20120437. doi:10.1098/rstb.2012.0437.	Coscinodiscus sp.	150	380	750	ppm	12.6	24.9	0.4	0.42	1.05	1.05122	19	140
Tatters, A. O. and others 2013. Short- and long-term conditioning of a temperate marine diatom community to acidification and warming. Philos Trans R Soc Lond B Biol Sci 368: 20120437. doi:10.1098/rstb.2012.0437.	Coscinodiscus sp.	150	380	750	ppm	12.6	24.9	0.41	0.43	1.04878	1.04997	19	140
Wu, Y., D. A. Campbell, A. J. Irwin, D. J. Suggett, and Z. V. Finkel. 2014. Ocean acidification enhances the growth rate of larger diatoms. Limnol Oceanogr 59: 1027-1034. doi:10.4319/lo.2014.59.3.1027.	Coscinodiscus wailesii	176.9	380	750	ppm	12.2	24.1	0.631972	0.725394	1.14783	1.15155	20	350
Burkhardt, S., U. Riebesell, and I. Zondervan. 1999. Effects of growth rate, CO2 concentration, and cell size on the stable carbon isotope fractionation in marine phytoplankton. Geochim. Cosmochim. Acta 63: 3729-3741. doi:10.1016/S0016-7037(99)00217-3	Coscinodiscus wailesii	183.6	10	30	µM	10	30	0.45	0.55	1.22222	1.11111	15	150
Excluded data														Reason for Exclusion
Gallo, F., K. G. Schulz, E. B. Azevedo, J. Madruga, and J. Barcelos e Ramos. 2018. Responses of the diatom Asterionellopsis glacialis to increasing sea water CO2 concentrations and turbulence. Marine Ecology Progress Series 589: 33-44. doi:10.3354/meps12450.	Asterionella glacialis	4	1100	2800	ppm	35.5	90	0.87	0.66	0.758621		20	170	High LC and HC CO2 concentration
Gallo, F., K. G. Schulz, E. B. Azevedo, J. Madruga, and J. Barcelos e Ramos. 2018. Responses of the diatom Asterionellopsis glacialis to increasing sea water CO2 concentrations and turbulence. Marine Ecology Progress Series 589: 33-44. doi:10.3354/meps12450.	Asterionella glacialis	4	1100	2800	ppm	35.5	90	0.65	0.6	0.923077		20	170	High LC and HC CO2 concentration
Biswas, H., A. U. R. Shaik, D. Bandyopadhyay, and N. Chowdhury. 2017. CO2 induced growth response in a diatom dominated phytoplankton community from SW Bay of Bengal coastal water. Estuarine, Coastal and Shelf Science 198: 29-42. doi:10.1016/j.ecss.2017.07.022.	Thalassiosira decipiens	6	233	2021	uatm	6.9	60.2	1.25	1.48	1.184		20	2000 (noon light, 11.5h dirunal cycle)	High HC CO2 concentration, High CO2 enrichment factor
Biswas, H., A. U. R. Shaik, D. Bandyopadhyay, and N. Chowdhury. 2017. CO2 induced growth response in a diatom dominated phytoplankton community from SW Bay of Bengal coastal water. Estuarine, Coastal and Shelf Science 198: 29-42. doi:10.1016/j.ecss.2017.07.022.	Thalassiosira decipiens	6	233	2021	uatm	6.9	60.2	1.5	1.53	1.02		20	2000 (noon light, 11.5h dirunal cycle)	High HC CO2 concentration, High CO2 enrichment factor
Clement, R., L. Dimnet, S. C. Maberly, and B. Gontero. 2016. The nature of the CO2 -concentrating mechanisms in a marine diatom, Thalassiosira pseudonana. New Phytol 209: 1417-1427. doi:10.1111/nph.13728.	Thalassiosira pseudonana	6	400	20000	ppm	19	320	0.54	0.7	1.2963		16	50	High HC CO2 concentration, High CO2 enrichment factor
